# Supplementary material for: Resonant Young’s Slit Interferometer for Sensitive Detection of Low-Molecular-Weight Biomarkers
Source: Biosensors (Basel). 2025 Jan 15;15(1):50. doi: 10.3390/bios15010050 (PMC11763694; doi:10.3390/bios15010050)
Supplement: Supplementary file 1 [file biosensors-15-00050-s001.zip]

Archive with 1 entries (1 files):
- biosensors-3317420-supplementary.pdf
